# Supplementary material for: Surface Properties of Recombinant Pea Vicilin and Cupin-1.2 Solutions in 8M Urea
Source: Polymers (Basel). 2025 Sep 11;17(18):2463. doi: 10.3390/polym17182463 (PMC12473962; doi:10.3390/polym17182463)
Supplement: Supplementary file 1 [file polymers-17-02463-s001.zip]

Archive with 1 entries (1 files):
- polymers-3810575-supplementary.pdf
